# Supplementary material for: Investigating the Electronic and Molecular Adsorption Properties of Ti/Co-Doped Boron Carbon Nitride
Source: Molecules. 2025 Apr 22;30(9):1873. doi: 10.3390/molecules30091873 (PMC12073601; doi:10.3390/molecules30091873)
Supplement: Supplementary file 1 [file molecules-30-01873-s001.zip]

Archive with 1 entries (1 files):
- molecules-3367196-supplementary.pdf
